# Supplementary material for: Hydrogen Production and Li-Ion Battery Performance with MoS2-SiNWs-SWNTs@ZnONPs Nanocomposites
Source: Nanomaterials (Basel). 2024 Nov 28;14(23):1911. doi: 10.3390/nano14231911 (PMC11643952; doi:10.3390/nano14231911)
Supplement: Supplementary file 1 [file nanomaterials-14-01911-s001.zip]

Archive with 1 entries (1 files):
- nanomaterials-3263280-supplementary.pdf
